# Supplementary material for: Deep Learning Convolutional Neural Network Reconstruction and Radial k-Space Acquisition MR Technique for Enhanced Detection of Retropatellar Cartilage Lesions of the Knee Joint
Source: Diagnostics (Basel). 2023 Jul 21;13(14):2438. doi: 10.3390/diagnostics13142438 (PMC10378433; doi:10.3390/diagnostics13142438)
Supplement: Supplementary file 1 [file diagnostics-13-02438-s001.zip]

Archive with 1 entries (1 files):
- diagnostics-2427512-supplementary.pdf
